# Supplementary material for: Research on the mechanism of perceived value of cultural and creative products on consumers’ purchase intention
Source: PLoS One. 2026 Mar 6;21(3):e0343563. doi: 10.1371/journal.pone.0343563 (PMC12965538; doi:10.1371/journal.pone.0343563)
Supplement: S1 Data — (XLSX) [file pone.0343563.s001.xlsx]

## Sheet: Sheet3
Number	1	2	3	4	5	6	7	8	9	10	11	12	13	14	15	16	17	18	19	20	21	22	23	24	25	26	27	28	29	30	31	32	33	34	35	36	37	38	39	40	41	42	43	44	45	46	47	48	49
Personal information (privacy information hidden)
Submission time	2023/4/3 23:38:20	2023/4/3 23:51:51	2023/4/4 0:10:55	2023/4/4 0:11:52	2023/4/4 10:17:28	2023/4/4 10:29:09	2023/4/4 11:16:19	2023/4/4 11:18:01	2023/4/4 11:21:55	2023/4/4 11:22:50	2023/4/4 11:25:53	2023/4/4 11:27:52	2023/4/4 11:27:54	2023/4/4 11:35:51	2023/4/4 11:41:27	2023/4/4 11:42:58	2023/4/4 12:03:41	2023/4/4 12:04:09	2023/4/4 12:05:14	2023/4/4 12:05:55	2023/4/4 12:10:20	2023/4/4 12:10:28	2023/4/4 12:12:19	2023/4/4 12:14:29	2023/4/4 12:15:51	2023/4/4 12:16:14	2023/4/4 12:16:39	2023/4/4 12:18:46	2023/4/4 12:19:59	2023/4/4 12:21:16	2023/4/4 12:22:46	2023/4/4 12:25:32	2023/4/4 12:26:43	2023/4/4 12:26:54	2023/4/4 12:26:58	2023/4/4 12:28:11	2023/4/4 12:28:32	2023/4/4 12:32:47	2023/4/4 12:32:55	2023/4/4 12:33:35	2023/4/4 12:33:46	2023/4/4 12:35:30	2023/4/4 12:57:32	2023/4/4 13:00:26	2023/4/4 13:02:01	2023/4/4 13:02:17	2023/4/4 13:03:26	2023/4/4 13:10:00	2023/4/4 13:36:31
Time(second)	172	274	223	355	65	124	154	170	106	46	46	109	122	160	88	433	136	101	124	236	182	115	80	104	173	152	406	77	115	45	262	64	144	69	89	118	163	907	179	134	48	64	152	94	191	78	210	90	78
Source details(Anonymous processed)	N/A	N/A	N/A	N/A	N/A	N/A	N/A	N/A	N/A	N/A	N/A	N/A	N/A	N/A	N/A	N/A	N/A	N/A	N/A	N/A	N/A	N/A	N/A	N/A	N/A	N/A	N/A	N/A	N/A	N/A	N/A	N/A	N/A	N/A	N/A	N/A	N/A	N/A	N/A	N/A	N/A	N/A	N/A	N/A	N/A	N/A	N/A	N/A	N/A
Total score	219	136	167	189	218	154	153	200	118	193	223	153	187	166	210	181	165	189	151	182	195	215	187	134	225	164	190	231	175	194	179	167	218	231	148	171	136	191	155	170	144	132	173	192	222	206	194	172	163
Questionnaire content
1. Your gender is:	male	male	male	male	male	female	female	female	female	male	male	male	male	male	male	female	female	female	female	female	male	female	female	male	male	female	female	male	female	female	female	female	male	male	male	female	male	female	female	female	male	female	male	male	female	male	female	female	male
2. Your age is:	26~35	18~25	18~25	18~25	26~35	26~35	26~35	18~25	18~25	18~25	＜18	18~25	18~25	18~25	26~35	18~25	18~25	18~25	18~25	18~25	18~25	18~25	18~25	18~25	18~25	18~25	18~25	＞56	18~25	26~35	26~35	18~25	18~25	26~35	18~25	18~25	18~25	18~25	18~25	18~25	18~25	18~25	26~35	18~25	18~25	18~25	18~25	18~25	18~25
3. Your profession is: 1- Individual business 2-Enterprise employees 3-public institutions 4-students 5-government agencies 6-Freelancers 7-Other	4	4	4	4	4	4	7	4	4	4	4	6	4	4	5	4	4	4	4	4	4	4	4	2	4	4	4	4	4	4	4	4	4	7	4	4	2	3	4	4	4	2	4	4	3	2	6	4	4
4. Your monthly disposable income:	＜1000	1000~2999	1000~2999	1000~2999	＜1000	＜1000	3000~4999	1000~2999	1000~2999	1000~2999	1000~2999	1000~2999	1000~2999	＜1000	5000~6999	1000~2999	1000~2999	1000~2999	1000~2999	1000~2999	＜1000	1000~2999	1000~2999	3000~4999	1000~2999	1000~2999	1000~2999	＜1000	1000~2999	＜1000	1000~2999	1000~2999	＜1000	＞7000	1000~2999	3000~4999	＞7000	5000~6999	3000~4999	1000~2999	＜1000	＞7000	＜1000	3000~4999	3000~4999	1000~2999	5000~6999	＜1000	3000~4999
5. What is the price range for purchasing cultural and creative products in general?(yuan)	61—100┋101—300	＜60	61—100	＜60	61—100	＜60	＜60	61—100	61—100	101—300	＜60	101—300	61—100	61—100┋101—300	61—100	＜60	61—100┋101—300	＜60	61—100	101—300	61—100	61—100	＜60	＜60	61—100	＜60	＜60	＜60	＜60	＜60	101—300	61—100┋101—300	61—100	301—600	＜60	61—100┋101—300	101—300	101—300	61—100	101—300	101—300	61—100	61—100┋101—300	61—100┋101—300	＜60	61—100┋101—300	101—300	61—100	301—600
6. I will choose cultural and creative products that are reliable in craftsmanship and durable.	10	6	10	5	10	10	5	10	5	10	10	5	6	4	6	6	6	6	5	6	10	6	5	2	10	4	10	10	5	2	5	10	6	10	10	5	6	6	4	6	3	4	10	10	10	10	5	6	3
7. I will choose cultural and creative products with certain quality.	10	5	10	5	6	10	5	6	5	6	10	4	6	4	6	6	10	6	6	10	10	6	6	5	10	5	10	10	6	6	4	10	6	10	10	4	6	6	4	6	4	4	6	10	10	10	5	6	6
8. I will choose cultural and creative products with very good texture (materials, textures).	6	6	10	6	10	10	6	6	5	4	10	5	6	6	10	10	6	6	6	10	10	6	6	5	10	5	10	10	6	6	5	10	10	10	10	6	10	6	5	6	4	4	10	10	10	10	6	6	6
9. I will choose cultural and creative products with practical functions.	6	5	6	6	6	10	5	6	5	6	10	4	6	4	6	4	10	6	2	5	10	5	6	3	6	5	10	10	6	6	4	10	5	10	10	4	5	10	3	4	3	4	10	5	10	10	5	6	5
10. I will choose cultural and creative products with reasonable prices.	10	6	10	10	6	10	5	10	5	5	10	5	6	5	10	10	6	6	3	10	4	10	6	5	10	5	10	10	10	6	6	10	5	10	10	6	6	10	10	5	3	4	10	10	10	6	10	6	5
11. I will choose affordable cultural and creative products.	10	5	10	10	6	10	4	10	5	5	10	4	6	2	10	6	10	6	3	6	6	10	6	3	10	5	10	10	5	6	4	10	6	10	10	6	4	10	3	4	5	4	10	6	10	5	6	6	4
12. I will choose cultural and creative products that offer value for money.	10	6	10	10	6	10	3	6	5	10	10	5	6	3	10	6	10	6	3	10	5	10	6	5	10	5	10	10	6	6	6	10	6	10	10	10	5	10	5	6	3	4	10	6	10	6	10	6	4
13. I will choose cultural and creative products with high cost-effectiveness.	6	6	6	10	6	10	5	6	5	6	10	4	6	4	6	10	10	6	3	3	5	10	6	3	5	5	10	10	6	6	6	4	10	10	10	6	4	10	4	6	5	4	6	6	10	6	6	6	5
14. I think cultural and creative products are very interesting.	10	5	6	6	10	4	4	10	3	5	10	3	6	5	6	6	3	6	10	6	5	10	6	4	10	5	6	10	5	6	10	10	10	10	4	5	4	10	5	5	2	4	5	6	10	4	10	6	5
15. I think cultural and creative products can make me feel novel.	10	5	6	5	10	5	6	10	3	10	10	4	6	5	6	6	5	6	10	4	6	10	6	4	10	5	5	10	6	6	10	4	6	10	4	10	5	10	5	5	6	4	4	6	10	10	6	6	5
16. I believe that cultural and creative products can bring me emotional resonance.	10	5	5	4	10	3	4	10	3	6	10	3	6	3	6	10	5	6	5	6	6	10	6	5	4	5	5	10	6	6	4	4	10	10	4	6	5	6	4	5	5	4	4	10	10	10	5	5	5
17. I believe that cultural and creative products can bring me entertainment.	10	5	5	5	10	3	5	6	4	6	10	4	6	6	6	3	6	6	5	6	5	10	6	5	10	5	6	10	10	6	10	3	10	10	4	6	5	6	3	5	6	4	5	5	10	6	5	5	5
18. Cultural and creative products can leave a good impression on others.	10	4	4	5	10	4	5	6	3	5	10	5	6	5	6	6	3	6	4	6	6	10	4	3	10	5	10	10	2	6	4	5	10	10	5	6	4	5	5	5	2	4	5	5	10	6	5	4	5
19. Cultural and creative products can showcase one's personal taste.	6	5	3	4	10	4	4	6	2	6	10	5	4	5	5	6	3	5	4	4	5	10	4	4	10	5	5	10	3	6	6	4	10	10	2	5	4	6	5	5	4	4	5	6	10	10	6	5	3
20. Cultural and creative products can help me find friends with common topics.	6	5	2	4	6	4	4	5	2	10	6	4	4	3	6	6	6	4	5	5	6	5	4	2	10	5	4	10	3	6	6	4	10	10	5	4	5	4	5	4	4	4	3	6	1	6	6	4	4
21. Cultural and creative products can be gifted to others to promote emotional communication.	6	5	5	5	6	5	4	5	3	6	5	5	6	10	6	10	4	6	5	5	6	10	6	5	10	5	5	10	6	6	10	5	10	10	5	6	5	6	10	5	3	4	4	6	10	6	6	5	6
22. Cultural and creative products have commemorative significance for me.	6	6	6	6	10	5	5	10	2	5	10	4	6	10	6	10	6	6	10	6	6	10	6	4	10	5	6	10	5	6	10	4	10	10	5	4	4	6	6	5	6	4	4	6	10	6	6	6	6
23. Cultural and creative products have cultural collection significance for me.	6	5	5	6	6	4	5	10	2	6	10	5	6	10	6	5	6	5	4	6	5	10	6	4	10	5	6	10	4	6	10	5	10	10	5	5	2	4	6	5	3	4	2	5	10	6	6	6	6
24. Cultural and creative products have practical significance for me.	6	3	4	5	10	3	5	5	4	6	10	4	6	2	10	5	4	6	2	4	6	4	5	4	10	5	5	10	4	6	4	5	10	10	3	4	3	4	3	4	5	4	6	5	10	5	5	4	5
25.I believe that cultural and creative products are innovative.	10	3	5	10	10	4	4	10	4	6	6	5	6	6	10	4	5	6	10	5	6	6	5	4	10	5	5	10	5	6	5	5	10	10	3	5	3	6	3	5	4	4	4	5	10	6	6	5	5
26.I think cultural and creative products have unique and beautiful shapes.	10	3	4	6	6	4	4	10	3	5	10	10	4	6	10	5	4	6	10	5	10	6	5	4	10	5	5	10	6	6	5	5	10	10	3	5	3	6	3	5	3	4	6	6	10	6	10	5	5
27.I think the content and form of cultural and creative products are very innovative and interesting.	6	2	5	6	10	4	5	10	3	5	4	6	5	6	10	4	3	6	10	6	6	6	6	4	10	5	5	10	10	6	6	5	10	10	4	5	5	5	5	5	6	4	5	5	10	6	6	5	5
28.I think cultural and creative products are very fashionable products.	10	2	5	4	10	3	5	6	3	6	6	5	5	6	10	4	4	5	5	4	6	10	5	4	10	5	10	10	5	6	3	4	10	10	3	5	3	6	5	6	5	4	6	5	10	10	6	5	5
29.I believe that cultural and creative products are brands with personality.	10	3	4	4	10	3	5	5	3	6	10	6	6	10	10	4	3	5	5	5	10	10	6	4	10	5	5	10	5	6	3	5	10	10	5	4	4	6	4	6	6	4	4	5	10	6	6	5	5
30. Cultural and creative products can provide me with a way to access historical and cultural information.	10	3	5	6	10	5	5	10	4	10	10	10	6	10	10	6	6	6	4	6	6	10	6	4	10	5	5	10	6	6	10	5	10	10	3	6	5	10	5	5	5	4	5	6	10	10	5	6	6
31. Cultural and creative products can deepen my understanding of a certain type of culture.	10	3	5	6	6	3	4	10	4	5	10	10	6	10	10	6	6	6	5	5	6	10	6	4	10	5	6	10	4	6	10	5	10	10	3	5	5	10	5	5	6	4	6	6	10	6	6	6	5
32. Cultural and creative products can ignite my passion for cultural learning.	6	3	5	6	10	3	4	6	2	6	10	4	5	10	10	6	6	5	4	5	10	6	6	4	10	5	6	10	3	6	5	4	10	10	3	6	3	5	2	5	3	4	4	6	10	6	5	4	4
33. Purchasing cultural and creative products is a correct decision.	10	2	4	10	6	4	5	5	3	6	10	4	6	4	10	5	3	5	4	5	6	10	6	3	10	5	5	10	6	6	6	5	10	10	2	6	3	5	6	5	6	4	5	6	10	10	6	5	5
34. I am very satisfied with the overall design of cultural and creative products	6	3	4	6	10	5	5	5	3	5	10	4	5	4	10	4	3	6	4	5	5	6	6	5	10	5	5	10	6	6	5	5	10	10	1	4	3	5	5	4	3	4	4	5	10	10	6	5	4
35. I think the satisfaction with cultural and creative products has exceeded my expectations.	10	3	4	5	10	4	4	5	3	6	10	4	5	2	10	3	2	5	3	4	6	6	6	5	10	5	5	10	6	6	4	3	5	10	1	5	2	4	5	5	6	4	5	5	4	6	5	4	6
36. I am willing to purchase cultural and creative products.	10	3	4	10	10	4	5	4	4	10	10	4	6	6	5	5	6	6	4	10	6	10	6	4	10	5	5	10	6	6	10	5	6	10	5	4	3	5	6	6	6	4	6	6	10	6	6	5	5
37. Buying cultural and creative products is a very good idea.	10	3	4	10	6	3	4	5	4	6	10	4	6	6	5	6	4	6	3	10	6	10	6	5	10	5	5	10	6	6	5	5	10	10	5	4	3	5	6	6	3	4	6	6	10	10	10	4	5
38. If necessary, I will purchase cultural and creative products again.	10	2	4	10	10	5	5	5	4	6	10	4	6	5	5	6	6	6	3	10	5	10	6	5	10	5	5	10	6	6	5	3	6	10	5	5	2	5	6	6	6	4	6	6	10	6	10	4	5
[truncated: 308 more columns]
